# Supplementary material for: Skin in the Game: An Assay to Monitor Leukocyte Infiltration in Dermal Lesions of a Guinea Pig Model for Tick-Borne Rickettsiosis
Source: Pathogens. 2022 Jan 20;11(2):119. doi: 10.3390/pathogens11020119 (PMC8878158; doi:10.3390/pathogens11020119)
Supplement: Supplementary file 1 [file pathogens-11-00119-s001.zip]

Archive with 1 entries (1 files):
- pathogens-1536197-supplementary.pdf
